# Supplementary material for: Ln(III) Complexes Embedded in Biocompatible PLGA Nanoparticles as Potential Vis-to-NIR Optical Probes
Source: Molecules. 2023 Feb 28;28(5):2251. doi: 10.3390/molecules28052251 (PMC10005321; doi:10.3390/molecules28052251)
Supplement: Supplementary file 1 [file molecules-28-02251-s001.zip]

Archive with 1 entries (1 files):
- molecules-2222215-supplementary.pdf
